# Supplementary material for: Comparative Meta-Analysis of Chemical and Biological Strategies for the Management of Wheat Stripe Rust (Puccinia striiformis f. sp. tritici) Under Global Agro-Ecological Conditions
Source: Plants (Basel). 2026 Jan 29;15(3):412. doi: 10.3390/plants15030412 (PMC12899063; doi:10.3390/plants15030412)
Supplement: Supplementary file 1 [file plants-15-00412-s001.zip]

Archive with 1 entries (1 files):
- plants-4105099-supplementary.pdf
